# Supplementary material for: Distribution of ascariasis, trichuriasis and hookworm infections in Ogun State, Southwestern Nigeria
Source: PLoS One. 2020 Jun 8;15(6):e0233423. doi: 10.1371/journal.pone.0233423 (PMC7279584; doi:10.1371/journal.pone.0233423)
Supplement: S1 Dataset — (XLSX) [file pone.0233423.s001.xlsx]

## Sheet: Database
SN	LGA	COMMUNITY	LAT	LONG	Number of household visited	Number of Stool Samples collected and examined	Ascaris prevalence	Trichuris prevalence	Hookworm prevalence	Any STH prevalence	Ascaris intensity	Trichuris intensity	Hookworm intensity	Any STH
1	IPOKIA	AGO SASA	6.59089	2.76065	42	13	30.8	23.1	15.4	38.5	0.16±0.07	0.11±0.06	0.46±0.03	0.24±0.09
2	EGBADO-NORTH	OWO	6.78457	2.89721	56	27	40.7	11.1	7.4	55.6	0.36±0.09	0.11±0.06	0.04±0.03	0.49±0.09
3	EGBADO_SOUTH	IREAGBO-ARE	6.75602	2.9478	39	32	34.4	0	15.6	43.8	0.28±0.07	0.00±0.00	0.13±0.06	0.39±0.08
4	IFO	AKINSINNDE	6.80818	3.16144	37	19	26.3	0	15.8	36.8	0.33±0.13	0.00±0.00	0.13±0.07	0.41±0.13
5	ADO-ODO	ADO-ODO	6.58768	2.93374	42	34	2.9	5.9	2.9	5.9	0.03±0.02	0.05±0.03	0.01±0.01	0.06±0.04
6	ADO-ODO	ABEBI-OTA	6.68965	3.2433	42	22	22.7	9.1	4.5	27.3	0.19±0.07	0.08±0.05	0.02±0.02	0.25±0.09
7	IJEBU-ODE	MOLIPA	6.83606	3.9112	46	25	0	0	0	0	0.00±0.00	0.00±0.00	0.00±0.00	0.00±0.00
8	OBAFEMI-OWODE	AJEBO	7.10955	3.71174	31	22	22.7	9.1	18.2	40.9	0.21±0.09	0.08±0.05	0.17±0.08	0.41±0.11
9	OBAFEMI-OWODE	ODOFIN-ODO	6.92744	3.5522	36	20	25	5	15	25	0.33±0.13	0.00±0.00	0.19±0.07	0.19±0.07
10	OBAFEMI-OWODE	OBA-SERIKI	7.01712	3.3423	22	12	41.7	8.3	16.7	66.7	0.48±0.17	0.06±0.06	0.17±0.11	0.71±0.16
11	IMEKO-AFON	WASINMI-OKUTA	7.52948	2.7675	56	56	0	0	0	0	0.00±0.00	0.00±0.00	0.00±0.00	0.00±0.00
12	IMEKO-AFON	IWOYE-KETU	7.55782	2.74486	34	30	13.3	0	6.7	16.7	0.05±0.03	0.00±0.00	0.05±0.03	0.09±0.04
13	YEWA-NORTH	IGAN IKOTO	7.15339	3.04281	25	25	0	0	0	0	0.00±0.00	0.00±0.00	0.00±0.00	0.00±0.00
14	YEWA-NORTH	OKE RORI	7.24805	3.02368	40	40	0	0	0	0	0.00±0.00	0.00±0.00	0.00±0.00	0.00±0.00
15	YEWA-NORTH	SAALA ORILE	7.21253	2.9742	44	27	3.7	0	7.4	11.1	0.02±0.02	0.00±0.00	0.03±0.02	0.05±0.02
16	YEWA-NORTH	ARAROMI JOGA	7.23323	3.02514	47	22	9.1	4.5	0	13.6	0.11±0.08	0.04±0.04	0.00±0.00	0.16±0.09
17	EWEKORO	ABULE OKO	6.86859	3.1943	61	46	6.5	0	0	6.5	0.05±0.04	0.00±0.00	0.00±0.00	0.05±0.04
18	SHAGAMU	IPOJI	6.8444	3.65006	115	89	6.7	0	0	6.7	0.06±0.03	0.00±0.00	0.00±0.00	0.06±0.03
19	SHAGAMU	ODELEMO	6.74479	3.66392	53	39	7.7	0	7.7	10.3	0.04±0.02	0.00±0.00	0.04±0.03	0.06±0.04
20	IKENNE	IROLU	6.90834	3.72447	39	36	30.6	0	0	30.6	0.21±0.06	0.00±0.00	0.00±0.00	0.21±0.06
21	ODOGBOLU	IKOSA	6.83873	3.76291	77	54	11.1	0	1.9	13	0.42±0.02	0.00±0.00	0.02±0.02	0.07±0.03
22	IJEBU-EAST	ITELE	6.76299	4.06629	28	11	27.3	9.1	0	27.3	0.08±0.04	0.03±0.03	0.00±0.00	0.09±0.05
23	IJEBU-EAST	IMOBI	6.6592	4.17934	43	27	11.1	0	0	11.1	0.12±0.07	0.00±0.00	0.00±0.00	0.12±0.07
24	IJEBU NORTH-EAST	ATAN	6.89712	4.00414	27	26	15.4	0	0	15.4	0.20±0.11	0.00±0.00	0.00±0.00	0.20±0.11
25	ABEOKUTA-SOUTH	IBON	7.15864	3.35519	20	14	35.7	0	7.1	42.9	0.19±0.07	0.00±0.00	0.02±0.02	0.21±0.07
26	IJEBU NORTH	AGRIC	6.93908	3.83253	17	12	16.7	0	0	16.7	0.17±0.13	0.00±0.00	0.00±0.00	0.17±0.13
27	IJEBU NORTH	JAPARA	6.97275	3.99279	37	36	11.1	0	2.8	11.1	0.07±0.04	0.00±0.00	0.01±0.01	0.07±0.04
28	REMO NORTH	AKAKA	6.94054	3.71328	22	15	26.7	0	13.3	40	0.14±0.07	0.00±0.00	0.04±0.03	0.19±0.07
29	ODEDA	ALABATA	7.31568	3.53352	45	32	0	0	0	0	0.00±0.00	0.00±0.00	0.00±0.00	0.00±0.00
30	ODEDA	OLODO	7.29659	3.60758	63	39	10.3	0	15.4	20.5	0.31±0.07	0.00±0.00	0.19±0.07	0.27±0.08
31	ABEOKUTA NORTH	IMALA ODO	7.32122	3.18115	87	40	17.5	0	2.5	20	0.19±0.07	0.00±0.00	0.03±0.03	0.22±0.08
32	OGUN WATER-SIDE	ABIGI	6.48618	4.39408	65	36	13.9	0	8.3	22.2	0.06±0.02	0.00±0.00	0.03±0.02	0.09±0.03
33	OGUN WATER-SIDE	IWOPIN	6.51054	4.1699	61	49	22.4	2	4.1	24.5	0.19±0.05	0.02±0.02	0.12±0.01	0.21±0.06
